# Supplementary material for: A lossless reference-free sequence compression algorithm leveraging grammatical, statistical, and substitution rules
Source: Brief Funct Genomics. 2025 Jan 8;24:elae050. doi: 10.1093/bfgp/elae050 (PMC11735755; doi:10.1093/bfgp/elae050)
Supplement: Supplementary_File_S1_elae050 [file supplementary_file_s1_elae050.xlsx]

## Sheet: Datasets
DNA Datasets Description
Category	Organism	Accession	O.Size (B)
Virus	Gordonia phage GAL1 [2]	GCF001884535.1	50654
Bacteria	WS1 bacterium JGI 0000059-K21 [1]	GCA 000398605.1	521951
Protist	Astrammina rara [1]	GCA000211355.2	1712167
Fungus	Nosema ceranae [1]	GCA000988165.1	5809207
Protist	Cryptosporidium parvum Iowa II [1]	GCA 000165345.1	9216802
Protist	Spironucleus salmonicida [1]	GCA000497125.1	13142503
Protist	Tieghemostelium lacteum [1]	GCA001606155.1	23673089
Fungus	Fusarium graminearum PH-1 [2]	GCF 000240135.3	36915673
Algae	Kappaphycus alvarezii [1]	GCA002205965.2	341012624
Animal	Strongylocentrotus purpuratus [2]	GCF 000002235.4	1007867539
RNA Datasets Description
Datasets	O.Size (B)	Source						Accessed Date
SILVA 132 LSURef [3]	610296406	https://ftp.arb-silva.de/release 132/Exports/SILVA 132 LSURef tax silva.fasta.gz						19/08/2022
SILVA 132 SSURef Nr99 [3]	1108994702	https://ftp.arb-silva.de/release 132/Exports/SILVA 132 SSURef Nr99 tax silva.fasta.gz						19/08/2022
A comprehensive-balanced dataset [4] containing the following sequences
Name	Species name	Type	Size (B)
BuEb	Bundibugyo ebolavirus	Virus	18940
AgPh	Aggregatibacter phage S1249	Virus, phage	43970
YeMi	Yellowstone lake mimivirus	Virus, mimivirus	73689
AeCa	Aeropyrum camini	Archaea	1591049
HePy	Helicobacter pylori	Bacteria	1667825
HaHi	Haloarcula hispanica	Archaea	3890005
EsCo	Escherichia coli	Bacteria	4641652
PlFa	Plasmodium falciparum	Eukaryota, protozoan	8986712
ScPo	Schizosaccharomyces pombe	Eukaryota, fungi	10652155
EnIn	Entamoeba invadens	Eukaryota, amoebozoa	26403087
DrMe	Drosophila miranda	Eukaryota, animalia	32181429
OrSa	Oriza sativa	Eukaryota, plant	43262523
DaRe	Danio rerio	Eukaryota, animalia	62565020
GaGa	Gallus gallus	Eukaryota, animalia	148532294
HoSa	Homo sapiens	Eukaryota, animalia	189752667
References
[1] K. Clark, I. Karsch-Mizrachi, D. J. Lipman, J. Ostell, and E. W. Sayers, “Genbank,” Nucleic acids research, vol. 44, no. D1, pp. D67–D72, 2016.
[2] R. McVeigh, B. Rajput, B. Robbertse, B. Smith-White, D. Ako-Adjei et al., “Reference sequence (refseq) database at ncbi: current status, taxonomic expansion, and functional annotation,” Nucleic acids research, vol. 44, no. D1, pp. D733–D745, 2016.
[3] C. Quast, E. Pruesse, P. Yilmaz, J. Gerken, T. Schweer, P. Yarza, J. Peplies, and F. O. Gl¨ockner, “The SILVA ribosomal RNA gene database project: improved data processing and web-based tools,” Nucleic Acids Research, vol. 41, no. D1, pp. D590–D596, Nov. 2012.
[4] D. Pratas, and A.J. Pinho, “A DNA Sequence Corpus for Compression Benchmark,” In International Conference on Practical Applications of Computational Biology & Bioinformatics, Springer: Cham, Switzerland, 2018; pp. 208–215.
