# Supplementary material for: A lossless reference-free sequence compression algorithm leveraging grammatical, statistical, and substitution rules
Source: Brief Funct Genomics. 2025 Jan 8;24:elae050. doi: 10.1093/bfgp/elae050 (PMC11735755; doi:10.1093/bfgp/elae050)
Supplement: Supplementary_File_S2_elae050 [file supplementary_file_s2_elae050.xlsx]

## Sheet: S2
The size (B) of the compressed file generated by cutting-edge techniques and GraSS on ten benchmark DNA sequences with very low repetition, arranged according to file size.
ID	O.Size	Gzip	Zstd	DCom	FQZComp	DSRC 2	LFQC	UHT	NUHT	Minicom	GraSS
GCF_001884535.1	50654	15363	14039	11983 {30}	12647 {1}	13017 {m0-4t}	20565	13136	12957	31089 ?	12434
GCA_000398605.1	521951	151604	143203	120179 {30}	126314 {1}	131985 {m1-4t}	133761	133101	131005	144229 ?	123848
GCA_000211355.2	1712167	490084	455370	385021{18}	394945 {4} ?	408554 {m1-4t}	389105	418833	411475	413979 ?	384952
GCA_000988165.1	5809207	1804575	1571748	1445207 {21}	1410436 {1} ?	1431626 {m1-4t}	1344131	1627964	1569851	1417317 ?	1395612
GCA_000165345.1	9216802	2847465	2566033	2268357 {30}	2276707 {1} ?	2321179 {m1-4t}	2181328	2439860	2484809	2294460 ?	2252310
GCA_000497125.1	13142503	4052925	3479613	*	3250488 {1} ?	3333334 {m1-4t}	3001636	3558871	3526925	3155925 ?	3215720
GCA_001606155.1	23673089	7191280	6348843	*	5706058 {1} ?	5854133 {m1-4t}	5427935	6327797	6268292	5736036 ?	5672392
GCF_000240135.3	36915673	11397487	10363038	*	9246306 {1} ?	9419192 {m1-4t}	9052489	10146590	9748157	9260261 ?	9256894
GCA_002205965.2	341012624	105947433	77503715	*	74543849 {7} ?	85703499 {m2-4t}	73365781	#	90156353	73609353 ?	79674314
GCF_000002235.4	1007867539	283333351	225187390	*	207375465 {7} ?	233797438 {m2-4t}	199980863	#	248439477	205195408 ?	217648266
Total (B3:B12)	1439922209	417231567	327632992	4087747	304343421	342413957	294897594	24666152	362749301	301258057	319636742
Total (B3:B10)	91042046
Total (B3:B7)	17310781
Note: We are taking best compressor w.r.t. C.Size (O.Size - Original Size, C.Size - Compressed Size)
Gzip: Same compression level {9} is used
Zstd: Same thread {4t} and compression level {22} is used
DSRC 2: Varying compression level and varying number of threads shown in {}
FQZComp, DCom: Compression level is shown in {}
LFQC, Minicom: Same number of threads is used {4t}
UHT, NUHT, GraSS: Not Applicable
The question mark indicate results where the decompression produces different results than the input file.
Weighted Average C.Ratio (WACR)		3.45	4.39	4.23	4.73	4.21	4.88	3.69	3.97	4.78	4.5
