# Supplementary material for: A lossless reference-free sequence compression algorithm leveraging grammatical, statistical, and substitution rules
Source: Brief Funct Genomics. 2025 Jan 8;24:elae050. doi: 10.1093/bfgp/elae050 (PMC11735755; doi:10.1093/bfgp/elae050)
Supplement: Supplementary_File_S3_elae050 [file supplementary_file_s3_elae050.xlsx]

## Sheet: S3
The Size (B) of the compressed file on two highly repetitive RNA sequence obtained by GraSS and other benchmark methods
ID	O.Size	Gzip	Zstd	FQZComp	DSRC 2	LFQC	NUHT	Minicom	GraSS
SILVA 132 LSURef	610296406	97704712	15619003	26876179 {8} ?	94117243 {m2-4t}	23071990	154100308	23299008 ?	23727800
SILVA 132 SSURef Nr99	1108994702	206416677	55374472	71041386 {7} ?	165060674 {m2-4t}	71249510	278038541	69748094.47 ?	63993288
Total	1719291108	304121389	70998319	97917565	259177917	94321500	432138849	9.30471e+07	87721088
Note: We are taking best compressor w.r.t. C.Size
Gzip: Same compression level {9} is used
Zstd: Same thread {4} and compression level {22} is used
FQZComp: Level is shown in {}
DSRC 2: Same thread {4} and compression level {2} is used
LFQC, and Minicom: Same number of threads is used {4t}
NUHT, GraSS: Not Applicable
The question mark indicate results where the decompression produces different results than the input file.
WACR		5.65	24.22	17.56	6.63	18.23	3.98	18.48	19.6
