# Supplementary material for: A lossless reference-free sequence compression algorithm leveraging grammatical, statistical, and substitution rules
Source: Brief Funct Genomics. 2025 Jan 8;24:elae050. doi: 10.1093/bfgp/elae050 (PMC11735755; doi:10.1093/bfgp/elae050)
Supplement: Supplementary_File_S4_elae050 [file supplementary_file_s4_elae050.xlsx]

## Sheet: S4
The size (B) of the compressed file on fifteen benchmark DNA sequence corpus by GraSS and other benchmark methods ranked by file size
ID	O.Size	Gzip	Zstd	GeCo	Jarvis	GeCo2	GeCo3	GraSS
BuEb	18940	5825	4832	4774	4690 {1}	4786 {1}	4697 {1, 0.06, 8}	5014
AgPh	43970	13062	11111	10882	10745 {2}	10708 {2}	10745 {2, 0.06, 16}	11192
YeMi	73689	20529	17906	17167	16861 {2}	16798 {3}	16853 {3, 0.09, 24}	17472
AeCa	1591049	444732	400368	385640	380507 {3}	380115 {4}	378374 {5, 0.04, 16}	388412
HePy	1667825	453890	414771	381545	374362 {3}	375481 {5}	374619 {4, 0.04, 40}	393358
HaHi	3890005	1071092	975831	906991	899464 {3}	902831 {5}	898031 {5, 0.04, 40}	927318
EsCo	4641652	1299674	1151153	1109823	1095606 {4}	1098552 {6}	1095028 {6, 0.03, 40}	1140908
PIFa	8986712	2382489	2099026	1944036	1924430 {4}	1925726 {7}	1908680 {7, 0.03, 40}	2064886
ScPo	10652155	2982191	2818094	2536457	2517535 {4}	2518963 {8}	2511563 {8, 0.03, 40}	2611622
EnIn	26403087	7306641	5900121	5196083	5087286 {4}	5170889 {9}	5084694 {9, 0.05, 64}	6232682
DrMe	32181429	8931424	7880760	7498808	7490418 {5}	7481093 {10}	7393878 {10, 0.03, 64}	7820836
OrSa	43262523	11833526	9798030	8671732	8448959 {5}	8646543 {10}	8450639 {10, 0.03, 64}	10199182
DaRe	62565020	16597663	13011150	11520064	11173905 {5}	11488819 {10}	11239408 {10, 0.03, 64}	13900728
GaGa	148532294	40621708	37881129	33925250	33699821 {6}	33877671 {11}	33509025 {11, 0.03, 64}	35331080
HoSa	189752667	50851335	43395467	38877294	38660851 {7}	38845642 {12}	38041471 {12, 0.03, 64}	42357822
Total	534263017	144815781	125759749	112986546	111785440	112744617	110917705	123402512
Gzip: Same compression level {9} is used
Zstd: Same thread {4} and compression level {22} is used
GeCo: Using the setting in the original paper
Jarvis and GeCo2: The compression level shown in {} depends on the size of the sequence
GeCo3: Level (l), Learning rate (lr) and Hidden nodes (hs) is shown in the bracket
Grass: Not Applicable
WACR		3.69	4.25	4.73	4.78	4.74	4.82	4.33
