# Supplementary material for: A lossless reference-free sequence compression algorithm leveraging grammatical, statistical, and substitution rules
Source: Brief Funct Genomics. 2025 Jan 8;24:elae050. doi: 10.1093/bfgp/elae050 (PMC11735755; doi:10.1093/bfgp/elae050)
Supplement: Supplementary_File_S5_elae050 [file supplementary_file_s5_elae050.xlsx]

## Sheet: D.Time
Decompression Time (s)
Accession	Gzip	Zstd	DCom	FQZComp	DSRC 2	LFQC	UHT	NUHT	Minicom	GraSS
GCF_001884535.1	1.45	1.05	2.468	1.066	1.044	0.333	0.43	0.248	0.122	0.139
GCA_000398605.1	1.78	1.646	22.72	1.09	1.072	1.528	1.291	0.52	0.168	0.445
GCA_000211355.2	2.19	2.08	62.29	1.185	1.119	4.031	4.729	1.27	0.197	1.023
GCA_000988165.1	2.37	2.2	222.7	1.276	1.257	16.15	17.58	4.38	0.396	2.801
GCA_000165345.1	2.57	2.28	378	1.394	1.416	26.34	32.89	7.356	0.552	4.431
GCA_000497125.1	2.69	2.31	*	1.537	1.559	37.1	37.1	11.566	0.665	6.24
GCA_001606155.1	3.22	2.98	*	1.874	1.854	68.58	72.91	18.64	0.918	9.25
GCF_000240135.3	3.4	3.1	*	1.415	3.389	105.8	112.1	28.31	1.373	15.32
GCA_002205965.2	4.39	3.82	*	30.63	8.108	398.8	#	215.6	22.28	127.3
GCF_000002235.4	6.49	5.54	*	74.49	15.46	794.1	#	524.2	28.49	354.89
Total	30.6	27	688.2	116	36.3	1452.8	279	812.1	55.2	521.8
RNA Datasets	Gzip	Zstd	FQZComp	DSRC 2	LFQC	NUHT	Minicom	GraSS
SILVA 132 LSURef	3.29	2.04	38.61	8.363	468	401.3	3.892	156.9
SILVA 132 SSURef Nr99	6.45	5.35	60.35	12.87	733.4	589.6	15.16	297.1
Total	9.7	7.4	99	21.2	1201.4	990.9	19.1	454
DNA Corpus (ID)	Gzip	Zstd	GeCo	Jarvis	GeCo2	GeCo3	GraSS
BuEb	1.19	1.17	6.01	0.089	0.079	0.109	0.086
AgPh	1.71	1.64	6.13	0.138	0.045	0.097	0.111
YeMi	1.82	1.77	6.24	0.147	0.115	0.161	0.182
AeCa	1.89	1.83	13.38	1.15	1.342	5.64	0.792
HePy	2.24	2.07	13.48	1.36	1.3	4.26	0.784
HaHi	2.32	2.13	23.44	3.45	2.51	10.02	1.62
EsCo	2.41	2.25	26.76	5.86	2.87	11.87	2.054
PIFa	2.55	2.31	44.04	13.42	21.72	33.06	3.333
ScPo	2.64	2.38	54.69	15.72	25.41	43.82	4.178
EnIn	2.72	2.49	92.05	59.02	71.41	99.46	7.758
DrMe	2.83	2.54	100.67	38.61	80.44	164.01	11.051
OrSa	3.11	3.11	116.76	103.95	92.57	217.64	14.102
DaRe	3.42	3.2	144.59	127.72	114.125	314.16	19.321
GaGa	4.68	4.48	265.67	213.09	236.73	773.29	48.898
HoSa	5.22	4.98	334.31	360.23	298.759	1162.19	59.079
Total	40.8	38.4	1248.2	944	949.4	2839.8	173.3
