# Supplementary material for: A lossless reference-free sequence compression algorithm leveraging grammatical, statistical, and substitution rules
Source: Brief Funct Genomics. 2025 Jan 8;24:elae050. doi: 10.1093/bfgp/elae050 (PMC11735755; doi:10.1093/bfgp/elae050)
Supplement: Supplementary_File_S6_elae050 [file supplementary_file_s6_elae050.xlsx]

## Sheet: C.Memory
Compression Memory (MB)
Accession	Gzip	Zstd	DCom	FQZComp	DSRC 2	LFQC	UHT	NUHT	Minicom	GraSS
GCF_001884535.1	0.15	790.3	116	17.82	6.06	85.13	23.95	7.3	1323	106.16
GCA_000398605.1	0.18	34.78	124.2	19.86	7.83	89.49	81.87	22.35	1324	170.58
GCA_000211355.2	0.19	53.14	139.5	56.25	9.9	104.9	163.68	53.06	1326	281.63
GCA_000988165.1	0.22	797.8	168.9	39.35	15.34	169.6	133.8	192.1	1335	227.65
GCA_000165345.1	0.2	92	172.9	39.38	27.11	258.4	174.6	303.6	1341	366.75
GCA_000497125.1	0.2	345.9	*	39.49	36.1	250.2	567.4	428.4	1352	829.21
GCA_001606155.1	0.2	819.8	*	39.4	55.43	390.1	906.5	772.1	1372	821.3
GCF_000240135.3	0.19	826.3	*	39.61	90.13	629	1420	1194	1396	1382.19
GCA_002205965.2	0.22	1200	*	2136	794.5	2658	#	11049	2119	3238.41
GCF_000002235.4	0.19	1774	*	2136	2316	2939	#	29604	3625	9903.78
Peak C.Memory	0.22	1774	173	2136	2316	2939	1420	29604	3625	9904
RNA Datasets	Gzip	Zstd	FQZComp	DSRC 2	LFQC	NUHT	Minicom	GraSS
SILVA 132 LSURef	0.23	1386	8426	1439	2652	18900	2267	3953
SILVA 132 SSURef Nr99	1.893	1873	2135	2312	2987	33086	3376	8956.45
Peak C.Memory	2	1873	8426	2312	2987	33086	3376	8956
DNA Corpus (ID)	Gzip	Zstd	GeCo	Jarvis	GeCo2	GeCo3	GraSS
BuEb	0.1	120.1	4203	91.8	0	0	116.32
AgPh	0.1	134.7	4204	137.1	0	0	106
YeMi	0.1	157.54	4202	132.1	0	0.552	116.32
AeCa	0.1	161.8	4202	290	1.25	0.648	312.12
HePy	0.1	163.52	4203	285	1.19	0.536	314.49
HaHi	0.11	168.9	4203	396	0.51	0.924	109.36
EsCo	0.11	174.8	4191	603	3.16	1.92	296.37
PIFa	0.11	189.31	4206	788	1054.34	1052	323.59
ScPo	0.11	200.7	4205	930	1055.21	1054	607.93
EnIn	0.12	206.8	4183	1515	1580.68	1559	833.34
DrMe	0.14	245.12	4161	1779	1584.62	1529	987.55
OrSa	0.15	305.8	4139	2067	1587.09	1514	1640.21
DaRe	0.17	405.2	4177	2353	1588.78	1492	2849.29
GaGa	0.18	860.75	4100	6074	2662.4	2524	3020.01
HoSa	0.21	1105.6	4213	7092	3451.2	3399	3223.2
Peak C.Memory	0.21	1106	4213	7092	3451	3399	3223
