# Supplementary material for: A lossless reference-free sequence compression algorithm leveraging grammatical, statistical, and substitution rules
Source: Brief Funct Genomics. 2025 Jan 8;24:elae050. doi: 10.1093/bfgp/elae050 (PMC11735755; doi:10.1093/bfgp/elae050)
Supplement: Supplementary_File_S7_elae050 [file supplementary_file_s7_elae050.xlsx]

## Sheet: D.Memory
Decompression Memory (MB)
Accession	Gzip	Zstd	DCom	FQZComp	DSRC 2	LFQC	UHT	NUHT	Minicom	GraSS
GCF_001884535.1	0.1	1.01	115.8	17.56	5.32	85.36	6.51	6.53	10.26	54.76
GCA_000398605.1	0.11	1.59	124	19.49	6.03	89.52	7.66	9.05	10.27	147.52
GCA_000211355.2	0.09	2.76	139.3	55.68	8.1	105.6	10.05	14.57	12.73	323.24
GCA_000988165.1	0.12	6.68	168.9	38.01	14.99	169.3	7.56	38.15	14.54	124.14
GCA_000165345.1	0.08	9.31	172.9	38.03	26.62	257	16.37	57.09	16.37	259.32
GCA_000497125.1	0.08	13.8	*	38.06	35.23	248	37.47	78.63	19.61	498.45
GCA_001606155.1	0.09	24.08	*	38.01	54.11	385.6	60.42	136.1	34	1055.67
GCF_000240135.3	0.11	37.05	*	38.1	92.74	621	97.19	209.8	49.85	859.21
GCA_002205965.2	0.11	334.2	*	2135	784.6	2534	#	1896	371	1837.12
GCF_000002235.4	0.11	985.3	*	2135	2361	2879	#	5069	989.6	2607.87
Peak D.Memory	0.12	985	173	2135	2361	2879	97	5069	990	2608
RNA Datasets	Gzip	Zstd	FQZComp	DSRC 2	LFQC	NUHT	Minicom	GraSS
SILVA 132 LSURef	0.09	597	8426	1399	2379	3235	632.6	2451
SILVA 132 SSURef Nr99	0.095	1084	2134	2327	2600	5662	1106	3465
Peak D.Memory	1	1084	8426	2327	2600	5662	1106	3465
DNA Corpus (ID)	Gzip	Zstd	GeCo	Jarvis	GeCo2	GeCo3	GraSS
BuEb	0.1	100.7	4202	92.4	0.089	0.016	49.8
AgPh	0.1	104.4	4202	137.8	0.176	0.103	49.8
YeMi	0.1	107.4	4202	131.2	0.896	0.284	49.8
AeCa	0.1	121.82	4204	291	1.76	2.324	185.67
HePy	0.1	113.5	4204	287	2.6	2.592	189.34
HaHi	0.1	118.9	4205	399	4.295	3.364	346.37
EsCo	0.1	124.8	4207	606	5.4	5.04	454.03
PIFa	0.1	129.1	4209	795	1059	1060	258.71
ScPo	0.1	149.3	4219	937	1062	1061	456.51
EnIn	0.11	152.34	4228	1536	1603.11	1602	811.71
DrMe	0.12	145.42	4234	1803	1609.14	1608	499.62
OrSa	0.13	205.4	4245	2102	1619.35	1834	1219.35
DaRe	0.15	315.5	4266	2498	1638.58	1639	1647.06
GaGa	0.16	561.5	4349	6041	2775.77	2878	2854.42
HoSa	0.17	784.3	4393	7106	3382.65	3375	3262
Peak D.Memory	0.17	1106	4393	7106	3383	3375	3262
